# Supplementary material for: Assessment of some demographic risk factors associated with diaphyseal humeral fractures among Nigerians
Source: Burns Trauma. 2015 Jun 18;3:3. doi: 10.1186/s41038-015-0007-7 (PMC4963938; doi:10.1186/s41038-015-0007-7)
Supplement: Additional file 1: — Raw data of some demographic risk factors associated with diaphyseal humeral fractures among Nigerians. Information that were gathered from the patients’ case notes included age, gender, affected side, and causes of the fractures. The causes were grouped into three: those that occurred as a result of falls, those occurred as a result of RTA, and those that occurred as a result of other causes (these included birth injuries, pathological, industrial machines, gunshot, and arm twisting). The subjects were grouped according to their ages into four groups: below 21 years, 21–40 years, 41–60 years, and above 60 years. These were analyzed and presented as bar charts in the result section. [file 41038_2015_7_MOESM1_ESM.csv]

Age	Sex	laterality	side	Cause of diaphyseal fracture
4	Female	unilateral	Left	fall
4	Female	unilateral	Left	fall
8	Female	unilateral	left	fall
22	Female	unilateral	left	fall
24	Female	unilateral	Left	fall
40	Female	unilateral	left	fall
61	Female	unilateral	Left	fall
65	Female	unilateral	left	fall
67	Female	unilateral	left	fall
95	Female	unilateral	left	fall
1	male	unilateral	Left	fall
1	male	unilateral	Left	fall
1	male	unilateral	left	fall
5	male	unilateral	left	fall
8	male	unilateral	Left	fall
12	male	unilateral	Left	fall
20	male	unilateral	Left	fall
28	male	unilateral	Left	fall
31	male	unilateral	Left	fall
40	male	unilateral	left	fall
43	male	unilateral	Left	fall
62	male	unilateral	left	fall
7	Female	unilateral	right	fall
11	Female	unilateral	right	fall
45	Female	unilateral	right	fall
66	Female	unilateral	right	fall
1	male	unilateral	right	fall
11	male	unilateral	Right	fall
20	male	unilateral	Right	fall
35	male	unilateral	Right	fall
46	male	unilateral	Right	fall
81	Female	unilateral	Left	MISCELLANEOUS
89	Female	unilateral	left	MISCELLANEOUS
21	male	unilateral	Left	MISCELLANEOUS
30	male	unilateral	Left	MISCELLANEOUS
32	male	unilateral	Left	MISCELLANEOUS
36	male	unilateral	Left	MISCELLANEOUS
AT BIRTH	male	unilateral	Left	MISCELLANEOUS
46	Female	unilateral	right	MISCELLANEOUS
19	male	unilateral	Right	MISCELLANEOUS
4	Female	unilateral	Left	fall
4	Female	unilateral	Left	fall
8	Female	unilateral	left	fall
22	Female	unilateral	left	fall
24	Female	unilateral	Left	fall
40	Female	unilateral	left	fall
61	Female	unilateral	Left	fall
65	Female	unilateral	left	fall
67	Female	unilateral	left	fall
95	Female	unilateral	left	fall
1	male	unilateral	Left	fall
1	male	unilateral	Left	fall
1	male	unilateral	left	fall
5	male	unilateral	left	fall
8	male	unilateral	Left	fall
12	male	unilateral	Left	fall
20	male	unilateral	Left	fall
28	male	unilateral	Left	fall
31	male	unilateral	Left	fall
40	male	unilateral	left	fall
43	male	unilateral	Left	fall
62	male	unilateral	left	fall
7	Female	unilateral	right	fall
11	Female	unilateral	right	fall
45	Female	unilateral	right	fall
66	Female	unilateral	right	fall
1	male	unilateral	right	fall
11	male	unilateral	Right	fall
20	male	unilateral	Right	fall
35	male	unilateral	Right	fall
46	male	unilateral	Right	fall
81	Female	unilateral	Left	MISCELLANEOUS
89	Female	unilateral	left	MISCELLANEOUS
21	male	unilateral	Left	MISCELLANEOUS
30	male	unilateral	Left	MISCELLANEOUS
32	male	unilateral	Left	MISCELLANEOUS
36	male	unilateral	Left	MISCELLANEOUS
AT BIRTH	male	unilateral	Left	MISCELLANEOUS
46	Female	unilateral	right	MISCELLANEOUS
19	male	unilateral	Right	MISCELLANEOUS
31	male	unilateral	Right	MISCELLANEOUS
33	male	unilateral	Right	MISCELLANEOUS
AT BIRTH	male	unilateral	Right	MISCELLANEOUS
AT BIRTH	male	unilateral	right	MISCELLANEOUS
15	Female	unilateral	left	RTA
24	Female	unilateral	Left	RTA
25	Female	unilateral	Left	RTA
27	Female	unilateral	Left	RTA
39	Female	unilateral	left	RTA
47	Female	unilateral	Left	RTA
49	Female	unilateral	Left	RTA
60	Female	unilateral	Left	RTA
74	Female	unilateral	Left	RTA
5	male	unilateral	Left	RTA
17	male	unilateral	left	RTA
23	male	unilateral	Left	RTA
24	male	unilateral	Left	RTA
27	male	unilateral	Left	RTA
27	male	unilateral	Left	RTA
28	male	unilateral	Left	RTA
28	male	unilateral	left	RTA
32	male	unilateral	Left	RTA
33	male	unilateral	Left	RTA
34	male	unilateral	Left	RTA
36	male	unilateral	left	RTA
40	male	unilateral	left	RTA
40	male	unilateral	left	RTA
41	male	unilateral	Left	RTA
46	male	unilateral	Left	RTA
52	male	unilateral	Left	RTA
52	male	unilateral	Left	RTA
60	male	unilateral	left	RTA
67	male	unilateral	left	RTA
69	male	unilateral	Left	RTA
23	Female	unilateral	Right	RTA
26	Female	unilateral	Right	RTA
30	Female	unilateral	Right	RTA
31	Female	unilateral	Right	RTA
46	Female	unilateral	Right	RTA
52	Female	unilateral	Right	RTA
62	Female	unilateral	Right	RTA
31	male	unilateral	Right	MISCELLANEOUS
33	male	unilateral	Right	MISCELLANEOUS
AT BIRTH	male	unilateral	Right	MISCELLANEOUS
AT BIRTH	male	unilateral	right	MISCELLANEOUS
15	Female	unilateral	left	RTA
24	Female	unilateral	Left	RTA
25	Female	unilateral	Left	RTA
27	Female	unilateral	Left	RTA
39	Female	unilateral	left	RTA
47	Female	unilateral	Left	RTA
49	Female	unilateral	Left	RTA
60	Female	unilateral	Left	RTA
74	Female	unilateral	Left	RTA
5	male	unilateral	Left	RTA
17	male	unilateral	left	RTA
23	male	unilateral	Left	RTA
24	male	unilateral	Left	RTA
27	male	unilateral	Left	RTA
27	male	unilateral	Left	RTA
28	male	unilateral	Left	RTA
28	male	unilateral	left	RTA
32	male	unilateral	Left	RTA
33	male	unilateral	Left	RTA
34	male	unilateral	Left	RTA
36	male	unilateral	left	RTA
40	male	unilateral	left	RTA
40	male	unilateral	left	RTA
41	male	unilateral	Left	RTA
46	male	unilateral	Left	RTA
52	male	unilateral	Left	RTA
52	male	unilateral	Left	RTA
60	male	unilateral	left	RTA
67	male	unilateral	left	RTA
69	male	unilateral	Left	RTA
23	Female	unilateral	Right	RTA
26	Female	unilateral	Right	RTA
30	Female	unilateral	Right	RTA
31	Female	unilateral	Right	RTA
46	Female	unilateral	Right	RTA
52	Female	unilateral	Right	RTA
62	Female	unilateral	Right	RTA
7	male	unilateral	right	RTA
28	male	unilateral	Right	RTA
30	male	unilateral	Right	RTA
31	male	unilateral	Right	RTA
31	male	unilateral	Right	RTA
32	male	unilateral	Right	RTA
35	male	unilateral	Right	RTA
37	male	unilateral	right	RTA
37	male	unilateral	right	RTA
39	male	unilateral	Right	RTA
40	male	unilateral	Right	RTA
41	Male	unilateral	Right	RTA
43	male	unilateral	right	RTA
43	male	unilateral	Right	RTA
45	male	unilateral	right	RTA
46	male	unilateral	Right	RTA
49	male	unilateral	right	RTA
51	male	unilateral	right	RTA
65	male	unilateral	Right	RTA
65	male	unilateral	Right	RTA
67	male	unilateral	right	RTA
75	male	unilateral	Right	RTA
7	male	unilateral	right	RTA
28	male	unilateral	Right	RTA
30	male	unilateral	Right	RTA
31	male	unilateral	Right	RTA
31	male	unilateral	Right	RTA
32	male	unilateral	Right	RTA
35	male	unilateral	Right	RTA
37	male	unilateral	right	RTA
37	male	unilateral	right	RTA
39	male	unilateral	Right	RTA
40	male	unilateral	Right	RTA
41	Male	unilateral	Right	RTA
43	male	unilateral	right	RTA
43	male	unilateral	Right	RTA
45	male	unilateral	right	RTA
46	male	unilateral	Right	RTA
49	male	unilateral	right	RTA
51	male	unilateral	right	RTA
65	male	unilateral	Right	RTA
65	male	unilateral	Right	RTA
67	male	unilateral	right	RTA
75	male	unilateral	Right	RTA
